# Supplementary material for: Procedural Outcomes of a Self-Expanding Transcatheter Heart Valve in Patients with Porcelain Aorta
Source: J Clin Med. 2023 Jan 26;12(3):945. doi: 10.3390/jcm12030945 (PMC9917710; doi:10.3390/jcm12030945)
Supplement: Supplementary file 1 [file jcm-12-00945-s001.zip]

Archive with 1 entries (1 files):
- jcm-2134431-supplementary.pdf
